# Supplementary material for: Isolation and Biological Activity of Iezoside and Iezoside B, SERCA Inhibitors from Floridian Marine Cyanobacteria
Source: Mar Drugs. 2023 Jun 27;21(7):378. doi: 10.3390/md21070378 (PMC10381893; doi:10.3390/md21070378)
Supplement: Supplementary file 1 [file marinedrugs-21-00378-s001.zip]

Archive with 1 entries (1 files):
- marinedrugs-2452482-supplementary.pdf
